# Supplementary material for: Automated Atrial Fibrillation Diagnosis by Echocardiography without ECG: Accuracy and Applications of a New Deep Learning Approach
Source: Diseases. 2024 Feb 9;12(2):35. doi: 10.3390/diseases12020035 (PMC10888272; doi:10.3390/diseases12020035)
Supplement: Supplementary file 1 [file diseases-12-00035-s001.zip]

Archive with 2 entries (2 files):
- Supplemental Figure (video).mp4
- __MACOSX/._Supplemental Figure (video).mp4
